# Supplementary material for: Human β-defensin-2 production upon viral and bacterial co-infection is attenuated in COPD
Source: PLoS One. 2017 May 10;12(5):e0175963. doi: 10.1371/journal.pone.0175963 (PMC5425185; doi:10.1371/journal.pone.0175963)
Supplement: S1 Table — (XLSX) [file pone.0175963.s001.xlsx]

## Sheet: Fig 1
Figure 1a: PA mRNA (n=6)
HRV	PA	HRV+PA
28.6462	81.2564	526.15
24.7935	205.501	1051.76
41.75	35.16	1010.12
21.1	23.76	164.4
36.51	75.7	627.88
3.62	324.58	327.197
Figure 1b: PA protein (n=9)
Control	HRV	PA	HRV+PA
0	0	400.668	1633.88
0	0	220.104	1897.78
0	0	316.034	443.784
0	151.709	227.805	530.845
0	0	598.848	1280.04
0	0	434.944	827.074
0	0	492.068	687
0	0	390.341	521.887
0	230.511	547.134	2537.44

## Sheet: Fig 2
Figure 2: TLR agonist protein (n=5)
Control	HRV	Fla	HRV+Fla	LTA	HRV+LTA	LPS	HRV+LPS
0	0	1416.18	1889.63	0	0	0	0
0	0	656.228	1505.63	0	0	0	0
0	0	1294.65	1592.21	0	0	0	0
0	0	1930.84	2254.02	0	0	0	0
0	0	1831.96	4515.07	227.487	373.066	0	182.976

## Sheet: Fig 3
Figure 3a: Flagellin mRNA (n=8)
HRV	Fla	HRV+Fla
12.24	366.17	1025.57
64.9664	566.473	4992.45
3.62	721.87	1093.23
28.6462	697.179	2629.05
24.7935	984.651	4020.7
41.75	654.64	1819.8
21.1	704.7	3216.41
36.51	335.41	1592.19
Figure 3b: Flagellin proten (n=11)
Control	HRV	Fla	HRV+Fla
0	0	113.184	365.57
0	61.627	315.575	1546.66
0	0	0	296.636
0	0	0	933.277
0	0	0	528.97
0	109.28	143.601	509.309
0	0	349.244	656.162
0	159.676	620.086	3007.98
0	0	194.276	433.467
0	0	759.11	1927.92
0	0	1485.99	1618.12

## Sheet: Fig 4
Figure 4a: FliC mRNA (n=5)
HRV	PA	HRV+PA	FliC	HRV+FliC
41.75	35.16	1010.12	6.217	120.788
21.1	23.76	164.401	4.296	94.838
5.3	37.32	173.54	4.1	101.4
8.16	167.023	624.194	3.95	170.415
31.4	167.411	545.025	7.37639	104.872
Figure 4b: FliC protein (n=10)
Control	HRV	PA	HRV+PA	FliC	HRV+FliC
0	0	182.24	834.019	157.607	273.994
0	0	153.325	316.315	152.405	292.225
0	0	229.099	476.81	0	157.654
0	0	424.86	536.653	0	250.52
0	0	440.648	655.989	434.171	554.091
0	0	207.051	529.47	339.171	317.553
0	0	267.67	613.203	404.847	540.2
0	0	348.31	813.86	393.97	580.9
0	0	477.354	1003	396.406	403.747
0	0	489.37	859.444	396.182	441.816

## Sheet: Fig 5
Figure 5b: Densitometry of TLR5 Knockdown (n=3)
97	33.4	2.9
41.7	57.5	47.25
89.8	63.7	49
100	34	2.99
100	70.9	54.6
100	30	20
Figure5c: siRNA TLR5 (n=6)
	Scramble siRNA						TLR 5 siRNA #1						TLR 5 siRNA #3
Con	0	0	0	83.907	36.8765	0	0	0	0	83.403	0	0	0	0	0	81.809	114.654	0
HRV	0	628.019	143.759	933.766	677.125	0	0	281.613	58.126	1134	920.118	0	0	296.046	186.791	779.855	1845.55	0
PA	277.544	1591.23	206.634	397.457	191.231	1280.02	162.864	365.74	135.637	374.961	122.616	376.87	204.999	583.991	179.384	289.206	227.726	262.39
HRV+PA	822.144	6033.64	754.205	3231.61	2231.24	2587.7	372.248	2363.17	430.826	2693.57	1545.38	1021.45	352.044	1649.61	567.277	1419.1	2281.58	856.996

## Sheet: Fig 6
Figure 6a: UV HRV mRNA (n=3)
HRV	UV HRV	PA	HRV+PA	UV HRV+PA
5.3	1.71	37.32	173.54	79.92
8.16	2.26	167.23	624.19	247.48
31.4	5.9355	167.411	545.025	172.738
Figure 6b: UV HRV protein (n=8)
Control	HRV	UV HRV	PA	HRV+PA	UV HRV+PA
0	0	0	229.099	476.81	382.084
0	0	0	424.86	536.653	448.954
0	0	0	440.648	655.989	403.266
0	0	0	207.051	529.47	334.229
0	0	0	267.67	613.203	566.249
0	0	0	348.314	813.855	568.232
0	0	0	477.354	1003	692.011
0	0	0	489.37	859.444	447.712

## Sheet: Fig7
Figure 7b: Densitometry of MDA 5 (n=4)
Scramble	MDA5 Duplex A	MDA5 Duplex B
1	0.0107986	0.00515016
1	0.0377585	0.0372447
1	0.00683468	0.000807486
1	0.00739859	0.0156942
Figure 7c: siRNA MDA 5 (n=4)
	Scramble siRNA				MDA5 Duplex A				MDA5 Duplex B
Control	0	0	67.307	92.962
HRV	125.769	273.003	532.464	94.3414	203.395	291.27	1389.29	68.2622	216.477	279.001	624.328	125.846
PA	752.052	1098.27	754.779	651.385	1211.9	1081.48	1414.72	956.6	706.02	473.362	394.943	233.371
HRV+PA	3058.88	5931.46	4263.78	5093.91	6270.72	16132.7	4956.88	7450.53	2979.74	5670.11	2561.05	4511.21
Figure 7e: Densitometry of RIG I (n=3)
Scramble	RIG-I Duplex A	RIG-I Duplex B
1	0.301159	0.0357798
1	0.77246	0.336668
1	0.288205	0.0883614
Figure 7f: siRNA RIG-I (n=3)
	Scramble			RIG-I Duplex A			RIG-I Duplex B
Control	0	0	0	0	0	0	0	0	0
HRV	803.494	390.987	251.34	585.277	309.582	125.922	1977.15	339.326	195.133
PA	1201.73	645.186	375.784	964.473	515.635	301.925	1210.07	669.71	357.709
HRV+PA	7680.21	3024.57	2221.85	4701.07	3064.25	2167.95	13830.3	5146.16	4539.22

## Sheet: Fig 8
Figure 8a: CSE mRNA (n=6)
CSE (50%)	HRV	HRV+CSE	PA	PA+CSE	HRV+PA	HRV+PA+CSE
0.655849	68.3311	26.2528	53.3217	9.60084	862.093	175.878
1.28082	43.3148	35.1438	101.327	53.7114	2063.41	690.312
0.475424	203.574	42.1166	4.28447	1.58933	131.946	43.0931
5.07823	62.3323	69.5489	47.0174	49.3541	1464.7	305.566
0.344068	40.7007	15.9097	67.2138	29.1485	2422.16	235.709
0.991153	112.799	71.5142	12.2617	2.72053	214.787	185.356
Figure 8b: CSE protein (n=8)
Control	CSE 50%	HRV	CSE+HRV	PA	CSE+PA	HRV+PA	CSE+HRV+PA
0	0	52.363	155.008	272.556	227.709	877.441	526.178
0	0	0	0	210.64	114.421	516.125	198.298
0	0	0	0	167.692	73.916	813.385	348.362
0	0	0	0	118.483	52.568	239.834	130.15
0	0	0	0	113.522	49.205	349.4	144.778
0	0	0	0	354.426	506.385	716.438	622.538
0	0	0	0	364.475	274.034	699.66	658.406
0	0	0	0	321.989	259.056	688.478	420.022

## Sheet: Fig 9
Figure 9: Brushing protein (n=5)
	Normal					Healthy Smokers					COPD
Control	0	0	0	0	0	0	0	0	0	124.986	0	92.756	0	0	0
HRV	1608.11	588.161	1543.69	0	263.954	0	736.524	253.841	172.389	1843.94	137.97	241.686	460.387	271.517	0
PA	380.743	677.507	826.885	228.822	211.287	0	236.577	234.628	276.701	263.746	304.273	202.717	252.322	134.969	225.576
HRV+PA	5875.4	2836.25	10906	1112.38	894.126	256.614	2886.25	1115.36	648.678	2998.87	1094.87	403.149	1435.49	1744.67	944.955
